# Supplementary material for: A Canadian Perspective on Perioperative Systemic Therapy in Resectable Non-Small Cell Lung Cancer
Source: Curr Oncol. 2025 Dec 30;33(1):20. doi: 10.3390/curroncol33010020 (PMC12840373; doi:10.3390/curroncol33010020)
Supplement: Supplementary file 1 [file curroncol-33-00020-s001.zip]

Archive with 4 entries (4 files):
- Supplementary File S1 (Table S1).pdf
- Supplementary File S2 (Table S2).pdf
- Supplementary File S3 (Table S3).pdf
- Supplementary File S4 (Table S4).pdf
